# Supplementary material for: The Efficacy of Cognitive Training on Neuropsychological Outcomes in Mild Cognitive Impairment: A Meta-Analysis
Source: Brain Sci. 2023 Oct 25;13(11):1510. doi: 10.3390/brainsci13111510 (PMC10669748; doi:10.3390/brainsci13111510)
Supplement: Supplementary file 1 [file brainsci-13-01510-s001.zip]

Archive with 1 entries (1 files):
- brainsci-2633297-supplementary.pdf
